# Supplementary material for: Polymeric Hydrogels Loaded with ZnO Nanoparticles as Promising Tools for Tacking Viral Skin Disorders
Source: Viruses. 2026 Jan 5;18(1):76. doi: 10.3390/v18010076 (PMC12846630; doi:10.3390/v18010076)
Supplement: Supplementary file 1 [file viruses-18-00076-s001.zip]

Archive with 1 entries (1 files):
- viruses-4049243-supplementary.pdf
